# Supplementary material for: Essential Role of the 14q32 Encoded miRNAs in Endocrine Tumors
Source: Genes (Basel). 2021 May 8;12(5):698. doi: 10.3390/genes12050698 (PMC8151414; doi:10.3390/genes12050698)
Supplement: Supplementary file 1 [file genes-12-00698-s001.zip]

Archive with 1 entries (1 files):
- genes-1170076-supplementary.pdf
